# Supplementary material for: Pain and Sleep Biomarkers in Participants Undergoing Orthopedic Surgeries
Source: Int J Mol Sci. 2025 Jun 21;26(13):5959. doi: 10.3390/ijms26135959 (PMC12249655; doi:10.3390/ijms26135959)
Supplement: Supplementary file 1 [file ijms-26-05959-s001.zip]

Archive with 1 entries (1 files):
- ijms-3607354-supplementary.pdf
